# Supplementary material for: Comprehensive Transcriptome Sequencing of Tanaidacea with Proteomic Evidences for Their Silk
Source: Genome Biol Evol. 2021 Dec 14;13(12):evab281. doi: 10.1093/gbe/evab281 (PMC8715525; doi:10.1093/gbe/evab281)
Supplement: evab281_Supplementary_Data [file evab281_supplementary_data.zip]

Archive with 4 entries (4 files):
- SupplementalText_KK211008_clean.docx
- Supplementary information_210412.docx
- Supplementary table210409.xlsx
- supplementaryfigs.pdf
