# Supplementary material for: Comprehensive Transcriptome Sequencing of Tanaidacea with Proteomic Evidences for Their Silk
Source: Genome Biol Evol. 2021 Dec 14;13(12):evab281. doi: 10.1093/gbe/evab281 (PMC8715525; doi:10.1093/gbe/evab281)
Supplement: evab281_Supplementary_Data [file evab281_supplementary_data.zip › Supplementary table210409.xlsx]

## Sheet: Table S1
Table S1. Collection information for specimens used in this study. KK, Keiichi Kakui
Suborder	Superfamily	Family	Species	Locality; date; collector or vessel	No
Asellota (Isopoda)	Aselloidea	Asellidae	Asellus hilgendorfii	Pond, Hokkaido University, Hokkaido, Japan; 20190927; Hinako Katsushima	R07
Apseudomorpha	Apseudoidea	Apseudidae	Apseudes sp.	Aquarium, Port of Nagoya Public Aquarium, Aichi, Japan; 20100412; KK*	R08
			Carpoapseudes spinigena	1566–1569 m, Stn G (54°11'38.3"N 166°59'22.4"W to 54°11'38.0"N 166°59'25.2"W), Bering Sea; 20170815; RV Mirai	R12
			Paradoxapseudes littoralis	Subtidal zone, Misaki, Kanagawa, Japan; 20190220; Hisanori Kohtsuka*	R06
		Kalliapseudidae	Phoxokalliapseudes tomiokaensis	Estuary, Kadokawa, Miyazaki, Japan; 20180420; KK	R11
		Metapseudidae	Apseudomorpha sp.	Intertidal zone, Oshoro, Hokkaido, Japan; 20190928; KK	R05
		Parapseudidae	Parapseudes algicola	Subtidal zone, Misaki, Kanagawa, Japan; 20191112; KK	R23
			Pakistanapseudes sp.	384–378 m, Stn B4 (32°16.978'N 129°02.988'E to 32°17.217'N 129°04.665'E), East China Sea; 20121119; TRV Nagasaki-maru	R15
		Sphyrapodidae	Pseudosphyrapus quintolongus	635–619 m, Stn J6-2 (28°33.605'N 127°02.676'E to 28°32.608'N 127°02.147'E), East China Sea; 20111117; TRV Nagasaki-maru	R14
Tanaidomorpha	Neotanaoidea	Neotanaidae	Neotanais cf. kuroshio	5609–5593 m, Stn Kago9 (BT) (37°30.68'N 145°58.15'E to 37°31.22'N 145°57.49'E), Pacific Ocean; 20130804; RV Soyo-maru	R19
	Paratanaoidea	Agathotanaidae	Agathotanais misakiensis	360–375 m, Stn 1 (35°06.929'N 139°33.814'E to 35°06.631'N 139°33.734'E), Sagami Bay; 20170215; RV Rinkai-maru	R21
			Paranarthrura sp.	309 m, Stn 4' (34°07.3'N 136°33.8'E), Kumano Sea; 20191127; TRV Seisui-maru	R34
		Akanthophoreidae	Akanthophoreus sp.	200 m, Stn 7 (34°09.3'N 136°41.4'E), Kumano Sea; 20191127; TRV Seisui-maru	R36
			Chauliopleona cf. sinusa	157–156 m, Stn A1-1 (32°40.068'N 129°11.285'E to 32°40.127'N 129°12.090'E), East China Sea; 20111120; TRV Nagasaki-maru	R20
			Parakanthophoreus sp.	309 m, Stn 4' (34°07.3'N 136°33.8'E), Kumano Sea; 20191127; TRV Seisui-maru	R35
		Anarthruridae	Siphonolabrum sp.	309 m, Stn 4' (34°07.3'N 136°33.8'E), Kumano Sea; 20191127; TRV Seisui-maru	R32
		Heterotanoididae	Heterotanoides sp.	21.8–29.1 m, Stn 3 (37°18'52.068"N 137°15'48.186"E to 37°18'53.748"N 137°15'52.944"E), Sea of Japan; 20191119; RV Aosagi	R24
		Leptocheliidae	Chondrochelia sp.	145 m, Stn 5 (34°10.2'N 136°43.6'E), Kumano Sea; 20191127; TRV Seisui-maru	R27
		Tanaellidae	Tanaella kommritzia	360–375 m, Stn 1 (35°06.929'N 139°33.814'E to 35°06.631'N 139°33.734'E), Sagami Bay; 20170215; RV Rinkai-maru	R22
		Tanaopsidae	Tanaopsis sp.	309 m, Stn 4' (34°07.3'N 136°33.8'E), Kumano Sea; 20191127; TRV Seisui-maru	R33
	Tanaidoidea	Tanaididae	Arctotanais alascensis	Intertidal zone, Oshoro, Hokkaido, Japan; 20120305; KK	R18
			Hexapleomera sasuke	Aquarium, Hakkeijima Sea Paradice, Kanagawa, Japan; 20180519; KK*	R10
			Sinelobus sp.	River, Hagi, Yamaguchi, Japan; 20140522; KK*	R04
			Zeuxo ezoensis	Intertidal zone, Oshoro, Hokkaido, Japan; 20190928; KK	R02
*, Collected individuals were cultured at KK's laboratory; individual(s) hatched at the lab was used.
